# Supplementary material for: Creatine Supplementation for Muscle Growth: A Scoping Review of Randomized Clinical Trials from 2012 to 2021
Source: Nutrients. 2022 Mar 16;14(6):1255. doi: 10.3390/nu14061255 (PMC8949037; doi:10.3390/nu14061255)
Supplement: Supplementary file 1 [file nutrients-14-01255-s001.zip]

Archive with 1 entries (1 files):
- nutrients-1640674-supplementary.pdf
